# Supplementary material for: Examining the Effect of Context, Beliefs, and Values on UK Farm Veterinarians’ Antimicrobial Prescribing: A Randomized Experimental Vignette and Cross-Sectional Survey
Source: Antibiotics (Basel). 2021 Apr 15;10(4):445. doi: 10.3390/antibiotics10040445 (PMC8071438; doi:10.3390/antibiotics10040445)
Supplement: Supplementary file 1 [file antibiotics-10-00445-s001.zip]

Archive with 1 entries (1 files):
- antibiotics-1141296-supplementary.pdf
